# Supplementary material for: Temperature vegetation dryness index (TVDI) for drought monitoring in the Guangdong Province from 2000 to 2019
Source: PeerJ. 2023 Dec 18;11:e16337. doi: 10.7717/peerj.16337 (PMC10734433; doi:10.7717/peerj.16337)
Supplement: Supplemental Information 1 [file peerj-11-16337-s001.zip]

Archive with 20 entries (16 files):
- main/
- main/.idea/
- main/.idea/.gitignore
- main/.idea/inspectionProfiles/
- main/.idea/inspectionProfiles/profiles_settings.xml
- main/.idea/main.iml
- main/.idea/misc.xml
- main/.idea/modules.xml
- main/.idea/workspace.xml
- main/01batchHdfToTif.py
- main/02cutTIFF.py
- main/03MonthlyAverage.py
- main/04interpolationBatch.py
- main/05SG_filter.py
- main/06LSTCorrection.py
- main/07calNDVI-TVDI.py
- main/__pycache__/
- main/__pycache__/hdfToTif.cpython-37.pyc
- main/batchLst_QC_Tif.py
- main/hdfToTif.py
