# Supplementary material for: Temperature vegetation dryness index (TVDI) for drought monitoring in the Guangdong Province from 2000 to 2019
Source: PeerJ. 2023 Dec 18;11:e16337. doi: 10.7717/peerj.16337 (PMC10734433; doi:10.7717/peerj.16337)
Supplement: Supplemental Information 1 [file peerj-11-16337-s001.zip › main/02cutTIFF.py]

#coding=utf-8
import os
import gdal, osr
import numpy as np
#
# clip dem
File = r"C:\Users\Administrator\Desktop\data\modis\DEM\mosaic.tif"
dataset =  gdal.Open(File)
gdal.Warp(r"C:\Users\Administrator\Desktop\data\modis\DEM\DEM_warp.tif",
          dataset,
          width=902,
          height=634,
          cutlineDSName = r"C:\Users\Administrator\Desktop\data\广东省界\guangdong_Project.shp",
          cropToCutline = True)
print("DEM_warp.tif Crop resampling successful！")

#  # Batch resampling
# def Resample_batch(tifFolder, SaveFloder, suffix):
#     #  Gets the file name in the folder
#     tifNameList = os.listdir(tifFolder)
#     for i in range(len(tifNameList)):
#         #  Determines whether the current file is a TIF file
#         if(os.path.splitext(tifNameList[i])[1] == ".tif"):
#             tifPath = tifFolder+"/"+tifNameList[i]
#             dataset = gdal.Open(tifPath)
#             SavePath = SaveFloder + "/" + os.path.splitext(tifNameList[i])[0] + suffix + ".tif"
#             gdal.Warp(SavePath,
#                       dataset,
#                       width=902,
#                       height=634,
#                       # srcnodatavalue=-3.4028235e+38,
#                       # dstnodatavalue=0,
#                       cutlineDSName=r"C:\Users\Administrator\Desktop\data\广东省界\guangdong_Project.shp",
#                       cropToCutline=True)
#             print(SavePath+" Crop resampling successful!")

#  # Bulk resampling NDVI
# Resample_batch(r"C:\Users\Administrator\Desktop\data\modis\MOD11A3\NDVI-TIF", r"C:\Users\Administrator\Desktop\data\modis\MOD11A3\NDVI-TIF-WARP", "_wrap")
#
# # Bulk resampling EVI
# Resample_batch(r"C:\Users\Administrator\Desktop\data\modis\MOD11A3\EVI-TIF", r"C:\Users\Administrator\Desktop\data\modis\MOD11A3\EVI-TIF-WARP", "_wrap")

#  Bulk resampling LST
# Resample_batch(r"C:\Users\Administrator\Desktop\data\modis\MOD11A2\05LST_eliminate", r"C:\Users\Administrator\Desktop\data\modis\MOD11A2\06resample","_resample")
